# Supplementary material for: Limited vs. Extended Resection of Stanford Type A Acute Aortic Dissections
Source: Medicina (Kaunas). 2024 Jul 31;60(8):1245. doi: 10.3390/medicina60081245 (PMC11356285; doi:10.3390/medicina60081245)
Supplement: Supplementary file 1 [file medicina-60-01245-s001.zip]

Archive with 1 entries (1 files):
- medicina-3102214-supplementary.pdf
